# Supplementary material for: A Straightforward Access to New Amides of the Melanin Precursor 5,6-Dihydroxyindole-2-carboxylic Acid and Characterization of the Properties of the Pigments Thereof
Source: Molecules. 2022 Jul 27;27(15):4816. doi: 10.3390/molecules27154816 (PMC9369804; doi:10.3390/molecules27154816)
Supplement: Supplementary file 1 [file molecules-27-04816-s001.zip]

Archive with 1 entries (1 files):
- molecules-1814567-supplementary.pdf
